# Supplementary material for: Aqueous-Phase Reaction Mechanisms of Small α-Dicarbonyls in the Presence of Phthalate Esters
Source: Toxics. 2025 Apr 2;13(4):272. doi: 10.3390/toxics13040272 (PMC12031212; doi:10.3390/toxics13040272)
Supplement: Supplementary file 1 [file toxics-13-00272-s001.zip]

Archive with 1 entries (1 files):
- toxics-3532629-supplementary.pdf
